# Supplementary material for: Specification of Environmental Consequences of the Life Cycle of Selected Post-Production Waste of Wind Power Plants Blades
Source: Materials (Basel). 2021 Aug 31;14(17):4975. doi: 10.3390/ma14174975 (PMC8434586; doi:10.3390/ma14174975)
Supplement: Supplementary file 1 [file materials-14-04975-s001.zip]

Archive with 1 entries (1 files):
- materials-1335516-SI.pdf
